# Supplementary material for: Genomic Medicine Among Ophthalmologists: Knowledge, Current Practice, and Barriers
Source: J Pers Med. 2026 May 16;16(5):267. doi: 10.3390/jpm16050267 (PMC13208326; doi:10.3390/jpm16050267)
Supplement: Supplementary file 1 [file jpm-16-00267-s001.zip]

Archive with 1 entries (1 files):
- jpm-4248586-supplementary.pdf
